# Supplementary material for: Graphene/PtSe2/Ultra-Thin SiO2/Si Broadband Photodetector with Large Responsivity and Fast Response Time
Source: Nanomaterials (Basel). 2025 Mar 29;15(7):519. doi: 10.3390/nano15070519 (PMC11990209; doi:10.3390/nano15070519)
Supplement: Supplementary file 1 [file nanomaterials-15-00519-s001.zip]

Archive with 1 entries (1 files):
- nanomaterials-3540214-supplementary.pdf
